# Supplementary material for: Re-description of Sinopodacurva Zhong, Jäger, Chen & Liu, 2019 (Araneae, Sparassidae), with a first description of the female
Source: Biodivers Data J. 2025 Mar 25;13:e152100. doi: 10.3897/BDJ.13.e152100 (PMC11962507; doi:10.3897/BDJ.13.e152100)
Supplement: XML Treatment for Sinopoda curva [file BDJ.13.e152100-treatment1.xml]

<!DOCTYPE tp:taxon-treatment
  PUBLIC "-//TaxonX//DTD Taxonomic Treatment Publishing DTD v0 20100105//EN" "tax-treatment-NSO.dtd">
<tp:taxon-treatment xmlns:tp="http://www.plazi.org/taxpub"><tp:treatment-meta><mixed-citation publication-type="journal"><person-group><name><surname>Gong</surname><given-names>Lijun</given-names></name><name><surname>Zhong</surname><given-names>Yang</given-names></name></person-group><article-title>Re-description of <italic><tp:taxon-name><tp:taxon-name-part taxon-name-part-type="genus" reg="Sinopoda">Sinopoda</tp:taxon-name-part><tp:taxon-name-part taxon-name-part-type="species" reg="curva">curva</tp:taxon-name-part></tp:taxon-name></italic> Zhong, Jäger, Chen &amp; Liu, 2019 (<tp:taxon-name><tp:taxon-name-part taxon-name-part-type="order">Araneae</tp:taxon-name-part></tp:taxon-name>, <tp:taxon-name><tp:taxon-name-part taxon-name-part-type="family">Sparassidae</tp:taxon-name-part></tp:taxon-name>), with a first description of the female</article-title><source>Biodivers Data J</source><day>25</day><month>03</month><year>2025</year><volume>13</volume><pub-id pub-id-type="doi">10.3897/BDJ.13.e152100</pub-id></mixed-citation></tp:treatment-meta><tp:nomenclature><tp:taxon-name>
            <object-id xmlns:xlink="http://www.w3.org/1999/xlink" content-type="arpha" xlink:type="simple">9BEB49B0-6A1A-53C9-BE89-8BDCB33F39C5</object-id>
            <tp:taxon-name-part taxon-name-part-type="genus">Sinopoda</tp:taxon-name-part>
            <tp:taxon-name-part taxon-name-part-type="species">curva</tp:taxon-name-part>
          </tp:taxon-name><tp:taxon-authority>Zhong, Jäger, Chen &amp; Liu, 2019</tp:taxon-authority><tp:nomenclature-citation-list><tp:nomenclature-citation><tp:taxon-name>
                <tp:taxon-name-part taxon-name-part-type="genus" reg="Sinopoda"/>
                <tp:taxon-name-part taxon-name-part-type="species" reg="curva"/>
              </tp:taxon-name><comment><italic><tp:taxon-name><tp:taxon-name-part taxon-name-part-type="genus" reg="Sinopoda">Sinopoda</tp:taxon-name-part><tp:taxon-name-part taxon-name-part-type="species" reg="curva">curva</tp:taxon-name-part></tp:taxon-name></italic> Zhong, Jäger, Chen &amp; Liu, in Zhong et al. 2019: 23, figs. 18A-C and 19A-F (description of male).</comment></tp:nomenclature-citation></tp:nomenclature-citation-list></tp:nomenclature><tp:treatment-sec sec-type="materials"><title>Materials</title><list list-type="alpha-lower" list-content="occurrences"><list-item><p><bold>Type status:</bold> <named-content xmlns:xlink="http://www.w3.org/1999/xlink" content-type="dwc:typeStatus" xlink:type="simple">Holotype</named-content>. <bold>Occurrence:</bold> recordedBy: <named-content xmlns:xlink="http://www.w3.org/1999/xlink" content-type="dwc:recordedBy" xlink:type="simple">Yang Zhong</named-content>; individualCount: <named-content xmlns:xlink="http://www.w3.org/1999/xlink" content-type="dwc:individualCount" xlink:type="simple">1</named-content>; sex: <named-content xmlns:xlink="http://www.w3.org/1999/xlink" content-type="dwc:sex" xlink:type="simple">1 male</named-content>; lifeStage: <named-content xmlns:xlink="http://www.w3.org/1999/xlink" content-type="dwc:lifeStage" xlink:type="simple">1 adult</named-content>; preparations: <named-content xmlns:xlink="http://www.w3.org/1999/xlink" content-type="dwc:preparations" xlink:type="simple">whole animal (ETOH)</named-content>; occurrenceID: <named-content xmlns:xlink="http://www.w3.org/1999/xlink" content-type="dwc:occurrenceID" xlink:type="simple">E3D36967-560E-5B31-B99F-96F28F8C8046</named-content>; <bold>Taxon:</bold> scientificName: <named-content xmlns:xlink="http://www.w3.org/1999/xlink" content-type="dwc:scientificName" xlink:type="simple"><italic><tp:taxon-name><tp:taxon-name-part taxon-name-part-type="genus" reg="Sinopoda">Sinopoda</tp:taxon-name-part><tp:taxon-name-part taxon-name-part-type="species" reg="curva">curva</tp:taxon-name-part></tp:taxon-name></italic></named-content>; order: <named-content xmlns:xlink="http://www.w3.org/1999/xlink" content-type="dwc:order" xlink:type="simple"><tp:taxon-name><tp:taxon-name-part taxon-name-part-type="order">Araneae</tp:taxon-name-part></tp:taxon-name></named-content>; family: <named-content xmlns:xlink="http://www.w3.org/1999/xlink" content-type="dwc:family" xlink:type="simple"><tp:taxon-name><tp:taxon-name-part taxon-name-part-type="family">Sparassidae</tp:taxon-name-part></tp:taxon-name></named-content>; genus: <named-content xmlns:xlink="http://www.w3.org/1999/xlink" content-type="dwc:genus" xlink:type="simple"><tp:taxon-name><tp:taxon-name-part taxon-name-part-type="genus">Sinopoda</tp:taxon-name-part></tp:taxon-name></named-content>; specificEpithet: <named-content xmlns:xlink="http://www.w3.org/1999/xlink" content-type="dwc:specificEpithet" xlink:type="simple"><italic><tp:taxon-name><tp:taxon-name-part taxon-name-part-type="genus" reg="Sinopoda"/><tp:taxon-name-part taxon-name-part-type="species" reg="curva">curva</tp:taxon-name-part></tp:taxon-name></italic></named-content>; taxonRank: <named-content xmlns:xlink="http://www.w3.org/1999/xlink" content-type="dwc:taxonRank" xlink:type="simple">species</named-content>; scientificNameAuthorship: <named-content xmlns:xlink="http://www.w3.org/1999/xlink" content-type="dwc:scientificNameAuthorship" xlink:type="simple">Zhong, Jäger, Chen &amp; Liu, 2019</named-content>; taxonomicStatus: <named-content xmlns:xlink="http://www.w3.org/1999/xlink" content-type="dwc:taxonomicStatus" xlink:type="simple">accepted</named-content>; <bold>Location:</bold> continent: <named-content xmlns:xlink="http://www.w3.org/1999/xlink" content-type="dwc:continent" xlink:type="simple">Asia</named-content>; country: <named-content xmlns:xlink="http://www.w3.org/1999/xlink" content-type="dwc:country" xlink:type="simple">China</named-content>; countryCode: <named-content xmlns:xlink="http://www.w3.org/1999/xlink" content-type="dwc:countryCode" xlink:type="simple">CHN</named-content>; stateProvince: <named-content xmlns:xlink="http://www.w3.org/1999/xlink" content-type="dwc:stateProvince" xlink:type="simple">Guangxi</named-content>; county: <named-content xmlns:xlink="http://www.w3.org/1999/xlink" content-type="dwc:county" xlink:type="simple">Wuming</named-content>; locality: <named-content xmlns:xlink="http://www.w3.org/1999/xlink" content-type="dwc:locality" xlink:type="simple">Damingshan National Nature Reserve</named-content>; verbatimElevation: <named-content xmlns:xlink="http://www.w3.org/1999/xlink" content-type="dwc:verbatimElevation" xlink:type="simple">603 m</named-content>; decimalLatitude: <named-content xmlns:xlink="http://www.w3.org/1999/xlink" content-type="dwc:decimalLatitude" xlink:type="simple">23.53</named-content>; decimalLongitude: <named-content xmlns:xlink="http://www.w3.org/1999/xlink" content-type="dwc:decimalLongitude" xlink:type="simple">108.37</named-content>; georeferenceProtocol: <named-content xmlns:xlink="http://www.w3.org/1999/xlink" content-type="dwc:georeferenceProtocol" xlink:type="simple">label</named-content>; <bold>Identification:</bold> identifiedBy: <named-content xmlns:xlink="http://www.w3.org/1999/xlink" content-type="dwc:identifiedBy" xlink:type="simple">Yang Zhong</named-content>; dateIdentified: <named-content xmlns:xlink="http://www.w3.org/1999/xlink" content-type="dwc:dateIdentified" xlink:type="simple">12-12-2024</named-content>; identificationReferences: <named-content xmlns:xlink="http://www.w3.org/1999/xlink" content-type="dwc:identificationReferences" xlink:type="simple">Zhong et al. 2019</named-content>; <bold>Event:</bold> samplingProtocol: <named-content xmlns:xlink="http://www.w3.org/1999/xlink" content-type="dwc:samplingProtocol" xlink:type="simple">hand picking</named-content>; samplingEffort: <named-content xmlns:xlink="http://www.w3.org/1999/xlink" content-type="dwc:samplingEffort" xlink:type="simple">10 km by foot</named-content>; eventDate: <named-content xmlns:xlink="http://www.w3.org/1999/xlink" content-type="dwc:eventDate" xlink:type="simple">27/5/2017</named-content>; year: <named-content xmlns:xlink="http://www.w3.org/1999/xlink" content-type="dwc:year" xlink:type="simple">2017</named-content>; month: <named-content xmlns:xlink="http://www.w3.org/1999/xlink" content-type="dwc:month" xlink:type="simple">5</named-content>; day: <named-content xmlns:xlink="http://www.w3.org/1999/xlink" content-type="dwc:day" xlink:type="simple">27</named-content>; <bold>Record Level:</bold> language: <named-content xmlns:xlink="http://www.w3.org/1999/xlink" content-type="dwc:language" xlink:type="simple">en</named-content>; basisOfRecord: <named-content xmlns:xlink="http://www.w3.org/1999/xlink" content-type="dwc:basisOfRecord" xlink:type="simple">PreservedSpecimen</named-content></p></list-item><list-item><p><bold>Type status:</bold> <named-content xmlns:xlink="http://www.w3.org/1999/xlink" content-type="dwc:typeStatus" xlink:type="simple">Other material</named-content>. <bold>Occurrence:</bold> recordedBy: <named-content xmlns:xlink="http://www.w3.org/1999/xlink" content-type="dwc:recordedBy" xlink:type="simple">Yang Zhong</named-content>; individualCount: <named-content xmlns:xlink="http://www.w3.org/1999/xlink" content-type="dwc:individualCount" xlink:type="simple">3</named-content>; sex: <named-content xmlns:xlink="http://www.w3.org/1999/xlink" content-type="dwc:sex" xlink:type="simple">1 male, 2 female</named-content>; lifeStage: <named-content xmlns:xlink="http://www.w3.org/1999/xlink" content-type="dwc:lifeStage" xlink:type="simple">3 adults</named-content>; preparations: <named-content xmlns:xlink="http://www.w3.org/1999/xlink" content-type="dwc:preparations" xlink:type="simple">whole animal (ETOH)</named-content>; associatedSequences: <named-content xmlns:xlink="http://www.w3.org/1999/xlink" content-type="dwc:associatedSequences" xlink:type="simple"><ext-link ext-link-type="uri" xlink:href="https://www.ncbi.nlm.nih.gov/nuccore/PV341275" xlink:type="simple">PV341275</ext-link>; <ext-link ext-link-type="uri" xlink:href="https://www.ncbi.nlm.nih.gov/nuccore/PV341276" xlink:type="simple">PV341276</ext-link>; <ext-link ext-link-type="uri" xlink:href="https://www.ncbi.nlm.nih.gov/nuccore/PV341277" xlink:type="simple">PV341277</ext-link></named-content>; occurrenceID: <named-content xmlns:xlink="http://www.w3.org/1999/xlink" content-type="dwc:occurrenceID" xlink:type="simple">7556B420-7D2E-5F04-BB22-F042B9240AB7</named-content>; <bold>Taxon:</bold> scientificName: <named-content xmlns:xlink="http://www.w3.org/1999/xlink" content-type="dwc:scientificName" xlink:type="simple"><italic><tp:taxon-name><tp:taxon-name-part taxon-name-part-type="genus" reg="Sinopoda">Sinopoda</tp:taxon-name-part><tp:taxon-name-part taxon-name-part-type="species" reg="curva">curva</tp:taxon-name-part></tp:taxon-name></italic></named-content>; order: <named-content xmlns:xlink="http://www.w3.org/1999/xlink" content-type="dwc:order" xlink:type="simple"><tp:taxon-name><tp:taxon-name-part taxon-name-part-type="order">Araneae</tp:taxon-name-part></tp:taxon-name></named-content>; family: <named-content xmlns:xlink="http://www.w3.org/1999/xlink" content-type="dwc:family" xlink:type="simple"><tp:taxon-name><tp:taxon-name-part taxon-name-part-type="family">Sparassidae</tp:taxon-name-part></tp:taxon-name></named-content>; genus: <named-content xmlns:xlink="http://www.w3.org/1999/xlink" content-type="dwc:genus" xlink:type="simple"><tp:taxon-name><tp:taxon-name-part taxon-name-part-type="genus">Sinopoda</tp:taxon-name-part></tp:taxon-name></named-content>; specificEpithet: <named-content xmlns:xlink="http://www.w3.org/1999/xlink" content-type="dwc:specificEpithet" xlink:type="simple"><italic><tp:taxon-name><tp:taxon-name-part taxon-name-part-type="genus" reg="Sinopoda"/><tp:taxon-name-part taxon-name-part-type="species" reg="curva">curva</tp:taxon-name-part></tp:taxon-name></italic></named-content>; taxonRank: <named-content xmlns:xlink="http://www.w3.org/1999/xlink" content-type="dwc:taxonRank" xlink:type="simple">species</named-content>; scientificNameAuthorship: <named-content xmlns:xlink="http://www.w3.org/1999/xlink" content-type="dwc:scientificNameAuthorship" xlink:type="simple">Zhong, Jäger, Chen &amp; Liu, 2019</named-content>; taxonomicStatus: <named-content xmlns:xlink="http://www.w3.org/1999/xlink" content-type="dwc:taxonomicStatus" xlink:type="simple">accepted</named-content>; <bold>Location:</bold> continent: <named-content xmlns:xlink="http://www.w3.org/1999/xlink" content-type="dwc:continent" xlink:type="simple">Asia</named-content>; country: <named-content xmlns:xlink="http://www.w3.org/1999/xlink" content-type="dwc:country" xlink:type="simple">China</named-content>; countryCode: <named-content xmlns:xlink="http://www.w3.org/1999/xlink" content-type="dwc:countryCode" xlink:type="simple">CHN</named-content>; stateProvince: <named-content xmlns:xlink="http://www.w3.org/1999/xlink" content-type="dwc:stateProvince" xlink:type="simple">Fujian</named-content>; municipality: <named-content xmlns:xlink="http://www.w3.org/1999/xlink" content-type="dwc:municipality" xlink:type="simple">Wuyishan</named-content>; locality: <named-content xmlns:xlink="http://www.w3.org/1999/xlink" content-type="dwc:locality" xlink:type="simple">Wuyishan National Nature Reserve</named-content>; verbatimElevation: <named-content xmlns:xlink="http://www.w3.org/1999/xlink" content-type="dwc:verbatimElevation" xlink:type="simple">1200 m</named-content>; decimalLatitude: <named-content xmlns:xlink="http://www.w3.org/1999/xlink" content-type="dwc:decimalLatitude" xlink:type="simple">27.58</named-content>; decimalLongitude: <named-content xmlns:xlink="http://www.w3.org/1999/xlink" content-type="dwc:decimalLongitude" xlink:type="simple">117.48</named-content>; georeferenceProtocol: <named-content xmlns:xlink="http://www.w3.org/1999/xlink" content-type="dwc:georeferenceProtocol" xlink:type="simple">label</named-content>; <bold>Identification:</bold> identifiedBy: <named-content xmlns:xlink="http://www.w3.org/1999/xlink" content-type="dwc:identifiedBy" xlink:type="simple">Yang Zhong</named-content>; dateIdentified: <named-content xmlns:xlink="http://www.w3.org/1999/xlink" content-type="dwc:dateIdentified" xlink:type="simple">12-12-2024</named-content>; identificationReferences: <named-content xmlns:xlink="http://www.w3.org/1999/xlink" content-type="dwc:identificationReferences" xlink:type="simple">Zhong et al. 2019</named-content>; <bold>Event:</bold> samplingProtocol: <named-content xmlns:xlink="http://www.w3.org/1999/xlink" content-type="dwc:samplingProtocol" xlink:type="simple">hand picking</named-content>; samplingEffort: <named-content xmlns:xlink="http://www.w3.org/1999/xlink" content-type="dwc:samplingEffort" xlink:type="simple">10 km by foot</named-content>; eventDate: <named-content xmlns:xlink="http://www.w3.org/1999/xlink" content-type="dwc:eventDate" xlink:type="simple">23/12/2023</named-content>; year: <named-content xmlns:xlink="http://www.w3.org/1999/xlink" content-type="dwc:year" xlink:type="simple">2023</named-content>; month: <named-content xmlns:xlink="http://www.w3.org/1999/xlink" content-type="dwc:month" xlink:type="simple">12</named-content>; day: <named-content xmlns:xlink="http://www.w3.org/1999/xlink" content-type="dwc:day" xlink:type="simple">23</named-content>; <bold>Record Level:</bold> language: <named-content xmlns:xlink="http://www.w3.org/1999/xlink" content-type="dwc:language" xlink:type="simple">en</named-content>; basisOfRecord: <named-content xmlns:xlink="http://www.w3.org/1999/xlink" content-type="dwc:basisOfRecord" xlink:type="simple">PreservedSpecimen</named-content></p></list-item></list></tp:treatment-sec><tp:treatment-sec sec-type="Description"><title>Description</title><p><bold>Female</bold> (WYSZY007) (Fig. <xref ref-type="fig" rid="F12654427">1</xref>D and E). Total length 18.9. Prosoma 9.2 long, 8.4 wide, anterior width of prosoma 4.5. Opisthosoma 9.7 long, 5.5 wide. Eye sizes and interdistances: AME 0.37, ALE 0.59, PME 0.44, PLE 0.58, AME–AME 0.54, AME–ALE 0.20, PME–PME 0.76, PME–PLE 0.99, AME–PME 0.70, ALE–PLE 0.71, CH AME 0.57, CH ALE 0.61. Spination: Palp: 131, 101, 2121, 1014; Fe: I–III 323, IV 321; Pa: I–IV 101; Ti: I–IV 2026; Mt: I–II 1014, III 2024, IV 3036. Measurements of palp and legs: Palp 11.7 (3.2, 2.0, 2.5, 4.0), I 26.9 (7.4, 3.9, 6.7, 6.8, 2.1), II 29.6 (8.2, 4.3, 7.7, 7.1, 2.3), III 24.2 (7.3, 3.4, 6.0, 5.5, 2.0), IV 25.9 (7.5, 2.7, 6.6, 6.9, 2.2). Leg formula: II-I-IV-III. Cheliceral furrow with three anterior and four posterior teeth and with ~ 55–60 denticles.</p><p><bold>Colouration in ethanol</bold> (Fig. <xref ref-type="fig" rid="F12654427">1</xref>D and E). Carapace dark yellowish to brown, with light brown submarginal transversal band at posterior part. Median band of carapace bright yellowish-brown, lateral bands dark brown and not distinctly delimited to median band. Fovea and radial furrows distinctly marked. Chelicerae dark brown. Sternum reddish-brown, margin distinctly lighter. Endites and labium brown, both with distal parts brighter. Legs dark yellowish-brown, covered by dark spots and short spines. Dorsal abdomen anteriorly yellowish-brown, posteriorly dark brown and with three pairs of inconspicuous black dots on each side; ventral abdomen reddish-brown with irregular pattern and two diagonal yellow lines between epigastric furrow and spinnerets.</p><p><bold>Copulatory organ</bold> (Fig. <xref ref-type="fig" rid="F12654427">1</xref>A–C). Epigynal field ca. 1.5× wider than long; anterior margin distinct, trilobate, anterolaterally with two small u-shaped incisions separated by ca. 7.5× widths; anterior bands (AB) curved, long and distinct, nearly ‘∫’-shaped, situated at the two incisions. Lobal septum (LS) wide, anterior part about 1/6 width of epigynal plate, gradually wider to the posterior. Lateral lobes (LL) subtriangular, nearly as long as wide, fused along a fovea (LF) on the central axis; lobal fovea (LF) longitudinal, about 2/3 length of lobal septum, clothed with short, dense hairs; anterior margins of lateral lobes (amLL) distinctly procurved and delimited; posterior margins of lateral lobes (pmLL) slightly procurved and bilobed, with small median incision. Internal ducts (ID) thick, nearly 1/6 width of epigynal plate, running parallel along median line, nearly as long as epigyne length. Glandular appendages (GA) thumb-like, slightly inflated, extending obliquely. Posterior part of spermathecae (PP) globular, moderately large, widely separated by about 3× diameters. Fertilisation ducts (FD) acicular, membranous, located on dorsal-basal surface of spermathecae. Membranous sac (MS) between fertilisation ducts, more or less disc-shaped.</p><p><bold>Male</bold> (WYSZY006) (Fig. <xref ref-type="fig" rid="F12654433">2</xref>D and E). Total length 17.6. Prosoma 9.0 long, 8.6 wide, anterior width of prosoma 5.4. Opisthosoma 8.6 long, 5.3 wide. Eye sizes and interdistances: AME 0.46, ALE 0.55, PME 0.42, PLE 0.57, AME–AME 0.39, AME–ALE 0.18, PME–PME 0.56, PME–PLE 0.81, AME–PME 0.57, ALE–PLE 0.65, CH AME 0.31, CH ALE 0.33. Spination: Palp: 131, 101, 1021; Fe: I–III 323, IV 321; Pa: I–IV 101; Ti: I 2426, II–IV 2326; Mt: I–III 2024, IV 3036. Measurements of palp and legs: Palp 12.4 (4.0, 1.9, 2.1, 4.4), I 34.6 (9.0, 4.3, 8.7, 9.4, 3.2), II 36.5 (9.6, 4.5, 9.4, 10.0, 3.0), III 27.8 (8.0, 3.9, 7.0, 6.7, 2.2), IV 30.1 (8.6, 2.9, 7.7, 8.2, 2.7). Leg formula: II-I-IV-III. Cheliceral furrow with three anterior and four posterior teeth and with ~ 48–55 denticles.</p><p><bold>Pattern and colouration</bold> (Fig. <xref ref-type="fig" rid="F12654433">2</xref>D and E). As in females, but body slightly lighter (see <xref ref-type="bibr" rid="B12654378">Zhong et al. (2019)</xref> for description of others).</p><p><bold>Palp</bold> (Fig. <xref ref-type="fig" rid="F12654433">2</xref>A–C, Fig. <xref ref-type="fig" rid="F12654429">3</xref>A, B, Fig. <xref ref-type="fig" rid="F12654431">4</xref>A and B). Tibia (Ti) moderately long, ca. 1/2 cymbium length, with bifurcated retrolateral apophysis (RTA) arising medially and U-shaped in retrolateral view, both ventral and dorsal branches distinctly protruding: dorsal branch (dRTA) finger-like, slightly curved and tapering, ca. 2/3 of tibia length, extending to cymbial base; ventral branch (vRTA) subtriangular in retrolateral view, relatively short, ca. 1/2 length of dRTA, apex round. Cymbium (Cy) ca. 2× longer than wide, retrolaterally with indistinct bulge (CB). Tegulum (T) oval, ca. 1.4× longer than wide, posteriorly slightly bulged, slightly excavated on prolatero-apical side to accommodate embolus (Em) and conductor (C); spermophor (Sp) indistinct and slightly curved, (-shaped in ventral view). Embolus (E) long, nearly Ƨ-shaped in ventral view, ca. 1.5× longer than tegular length; the embolic base (EB) situated prolatero-proximal on tegulum (ca. 7–8 o’clock on tegulum); free part of the embolus (Em) slender and filamentous; embolic tip (ET) apically slightly widen, arrowhead-shaped, terminated at ca. 12 o’clock position. Embolic apophysis (EA) nearly as long as as embolus, extending alongside embolus, with hyaline apex slightly widen and folded. Conductor (C) membranous, ca. 2/5 of embolus length, sligtly curved, extending obliquely, arising at ca. 1 o’clock position from tegulum, terminating at ca. 12 o’clock position; conductor (C) proximally narrowed, directed prolaterally and apically beyond embolic tip (ET).</p><sec sec-type="DNAbarcodes"><title>DNAbarcodes</title><p>5'ATGAATAATTTGAGTTTTTGACTTCTTCCTCCTTCTTTAATATTGTTGTTTGTTTCTTCTATAGTTGAAGTGGGAGTGGGAGCGGGGTGGACTATTTATCCTCCTTTGGCTTCTGTGATTGGGCATGCTGGTAGATCTGTGGATTTTGCTATTTTTTCTTTGCATTTAGCTGGAGCTTCTTCTATTATGGGTGCTATTAATTTTATTTCTACTATTATTAATATACGTTCTCCTGGAATAAGAATAGAAAGGGTTCCTTTATTTGTGTGATCTGTATTGATTACTGCGGTTTTATTATTATTGTCTTTACCGGTTTTAGCTGGTGCTATTACTATGCTTTTGACTGATCGAAATTTTAATACTTCTTTTTTTGATCCTGCTGGAGGAGGTGATCCTGTTTTGTTTCAACATTTATTTTGGTTTTTTGGGCATCCTGAGGTTTATATTTTAATTTTACCTGGATTTGGTATTGTGTCTCATGTGATTAGCGGTTCAGTAGGTAAACGGGAGCCATTTGGAAGTTTAGGAATGATTTATGCTATGGTTGGGATTGGGGGAATAGGGTTTGTGGTATGAGCTCATCATATATTTTCTATTGGAATAGATGTGGATACTCGTGCTTATTTTACTGCTGCTACTATAATTATTGCTGTGCCTACTGGAATTAAAATTTTTAGATGAATGGCGACCCTTCATGGATCTTATTTTAAAGTAGATACTTCATTAATGTGAAGAATTGGTTTTGTGTTTTTATTTACTTTAGGTGGAATTACTGGGGTAGTTCTTTCTAATTCTTCTTTAGATATTATTCTTCATGATACTTATTATGTAGTTGCTCATTTTCATTATGTGTTGAGAATAGGTGCTGTGTTTGCTATTATAGCTGGAGTTATTTATTGATTTCCTTTATTTTTTGGGGTGGTTTTGAGAGAAAAGAAAACTAAATTGCAATTTTATGTTATGTTTATTGGAGTTAATATAACTTTTT3'</p><p>
(WYSZY006; male; Genebank accession number: <ext-link xmlns:xlink="http://www.w3.org/1999/xlink" ext-link-type="uri" xlink:href="https://www.ncbi.nlm.nih.gov/nuccore/PV341275" xlink:type="simple">PV341275</ext-link>).</p><p>5'ATGAATAATTTGAGTTTTTGACTTCTTCCTCCTTCTTTAATATTGTTGTTTGTTTCTTCTATAGTTGAAGTGGGAGTGGGAGCGGGGTGGACTATTTATCCTCCTTTGGCTTCTGTGATTGGGCATGCTGGTAGATCTGTGGATTTTGCTATTTTTTCTTTGCATTTAGCTGGAGCTTCTTCTATTATGGGTGCTATTAATTTTATTTCTACTATTATTAATATACGTTCTCCTGGAATAAGAATAGAAAGGGTTCCTTTATTTGTGTGATCTGTATTGATTACTGCGGTTTTATTATTATTGTCTTTACCGGTTTTAGCTGGTGCTATTACTATGCTTTTGACTGATCGAAATTTTAATACTTCTTTTTTTGATCCTGCTGGAGGAGGTGATCCTGTTTTGTTTCAACATTTATTTTGGTTTTTTGGGCATCCTGAGGTTTATATTTTAATTTTACCTGGCTTTGGTATTGTGTCTCATGTGATTAGCGGTTCAGTAGGTAAACGGGAGCCATTTGGAAGTTTAGGAATGATTTATGCTATGGTTGGGATTGGGGGAATAGGGTTTGTGGTATGAGCTCATCATATGTTTTCTATTGGAATAGATGTGGATACTCGTGCTTATTTTACTGCTGCTACTATAATTATTGCTGTGCCTACTGGAATTAAAATTTTTAGATGAATGGCGACCCTTCATGGATCTTATTTTAAAGTAGATACTTCATTAATGTGAAGAATTGGTTTTGTGTTTTTATTTACTTTAGGTGGAATTACTGGAGTAGTTCTTTCTAATTCTTCTTTAGATATTATTCTTCATGATACTTATTATGTAGTTGCTCATTTTCATTATGTGTTGAGAATAGGTGCTGTGTTTGCTATTATAGCTGGAGTTATTTATTGATTTCCTTTATTTTTTGGGGTGGTTTTGAGAGAAAAGAAAACTAAATTGCAATTTTATGTTATGTTTATTGGAGTTAATATAACTTTTT3'</p><p>
(WYSZY007; female; Genebank accession number: <ext-link xmlns:xlink="http://www.w3.org/1999/xlink" ext-link-type="uri" xlink:href="https://www.ncbi.nlm.nih.gov/nuccore/PV341276" xlink:type="simple">PV341276</ext-link>).</p><p>5'ATGAATAATTTGAGTTTTTGACTTCTTCCTCCTTCTTTAATATTGTTGTTTGTTTCTTCTATAGTTGAAGTGGGAGTGGGAGCGGGGTGGACTATTTATCCTCCTTTGGCTTCTGTGATTGGGCATGCTGGTAGATCTGTGGATTTTACTATTTTTTCTTTGCATTTAGCTGGAGCTTCTTCTATTATGGGTGCTATTAATTTTATTTCTACTATTATTAATATACGTTCTCCTGGAATAAGAATAGAAAGGGTTCCTTTATTTGTGTGATCTGTATTGATTACTGCGGTTTTATTATTATTGTCTTTACCGGTTTTAGCTGGTGCTATTACTATGCTTTTGACTGATCGAAATTTTAATACTTCTTTTTTTGATCCTGCTGGAGGAGGTGATCCTGTTTTGTTTCAACATTTATTTTGGTTTTTTGGGCATCCTGAGGTTTATATTTTAATTTTACCTGGCTTTGGTATTGTGTCTCATGTGATTAGCGGTTCAGTAGGTAAACGGGAGCCATTTGGAAGTTTAGGAATGATTTATGCTATGGTTGGGATTGGGGGAATAGGGTTTGTGGTATGAGCTCATCATATATTTTCTATTGGAATAGATGTGGATACTCGTGCTTATTTTACTGCTGCTACTATAATTATTGCTGTGCCTACTGGAATTAAAATTTTTAGATGAATGGCGACCCTTCATGGATCTTATTTTAAAGTAGATACTTCATTAATGTGAAGAATTGGTTTTGTGTTTTTATTTACTTTAGGTGGAATTACTGGGGTAGTTCTTTCTAATTCTTCTTTAGATATTATTCTTCATGATACTTATTATGTAGTTGCTCATTTTCATTATGTGTTGAGAATAGGTGCTGTGTTTGCTATTATAGCTGGAGTTATTTATTGATTTCCTTTATTTTTTGGGGTGGTTTTGAGAGAAAAGAAAACTAAATTGCAATTTTATGTTATGTTTATTGGAGTTAATATAACTTTTT3'</p><p>
(WYSZY008; female; Genebank accession number: <ext-link xmlns:xlink="http://www.w3.org/1999/xlink" ext-link-type="uri" xlink:href="https://www.ncbi.nlm.nih.gov/nuccore/PV341277" xlink:type="simple">PV341277</ext-link>).</p></sec></tp:treatment-sec><tp:treatment-sec sec-type="Diagnosis"><title>Diagnosis</title><p>Females of <italic><tp:taxon-name><tp:taxon-name-part taxon-name-part-type="genus" reg="Sinopoda">S.</tp:taxon-name-part><tp:taxon-name-part taxon-name-part-type="species" reg="curva">curva</tp:taxon-name-part></tp:taxon-name></italic> can be easily distinguished from those of all other congeners, with the exception of <italic><tp:taxon-name><tp:taxon-name-part taxon-name-part-type="genus" reg="Sinopoda">Sinopoda</tp:taxon-name-part><tp:taxon-name-part taxon-name-part-type="species" reg="exspectata">exspectata</tp:taxon-name-part></tp:taxon-name></italic> Jäger &amp; Ono, 2001, by their similar internal ducts (ID), which are distinctly thick, with a diameter larger than that of glandular appendages (GA) and posterior part of spermathecae (PP) (Fig. <xref ref-type="fig" rid="F12654427">1</xref>C and <xref ref-type="bibr" rid="B12654294">Grall and Jäger (2020)</xref>: 23, fig. 12b) (vs. ID thinner than either GA or PP), but can be distinguished from the latter by: (1) lobal septum (LS) with a longitudinal fovea (LF) on the central axis (vs. fovea absent) (cf. Fig. <xref ref-type="fig" rid="F12654427">1</xref>A and B and <xref ref-type="bibr" rid="B12654294">Grall and Jäger (2020)</xref>: fig. 12a); (2) posterior margins of lateral lobes (pmLL) bilobed, with small median incision (vs. not bilobed, without median incision) (cf. Fig. <xref ref-type="fig" rid="F12654427">1</xref>A and B and <xref ref-type="bibr" rid="B12654294">Grall and Jäger (2020)</xref>: fig. 12a); (3) glandular appendages (GA) thumb-like, slightly inflated (vs. fingertip-like, not inflated) (cf. Fig. <xref ref-type="fig" rid="F12654427">1</xref>C and <xref ref-type="bibr" rid="B12654294">Grall and Jäger (2020)</xref>: fig. 12b). Males of <italic><tp:taxon-name><tp:taxon-name-part taxon-name-part-type="genus" reg="Sinopoda">S.</tp:taxon-name-part><tp:taxon-name-part taxon-name-part-type="species" reg="curva">curva</tp:taxon-name-part></tp:taxon-name></italic> can be distinguished from all other <italic><tp:taxon-name><tp:taxon-name-part taxon-name-part-type="genus" reg="Sinopoda">Sinopoda</tp:taxon-name-part></tp:taxon-name></italic> species by the combination of the following characters: (1) RTA U-shaped in retrolateral view (Fig. <xref ref-type="fig" rid="F12654431">4</xref>B) (vs. not U-shaped); (2) tip of embolic apophysis (EA) hyaline, slightly widened and folded (Fig. <xref ref-type="fig" rid="F12654429">3</xref>A, Fig. <xref ref-type="fig" rid="F12654431">4</xref>A, Fig. <xref ref-type="fig" rid="F12654433">2</xref>A and B) (vs. not widened or folded).</p></tp:treatment-sec><tp:treatment-sec sec-type="Distribution"><title>Distribution</title><p>China (Guangxi, Fujian) (Fig. <xref ref-type="fig" rid="F12654425">5</xref>). The new collections extend the known range of this species by ~ 1060 km to the northeast (Wuyishan) from the type locality (Damingshan).</p></tp:treatment-sec><tp:treatment-sec sec-type="Biology"><title>Biology</title><p>The species was found in leaf litter and on tree bark.</p></tp:treatment-sec><tp:treatment-sec><!--Section generated to contain objects referenced in tp:taxon-treatment.--><fig id="F12654427" position="float" orientation="portrait"><object-id xmlns:xlink="http://www.w3.org/1999/xlink" content-type="arpha" xlink:type="simple">D07A1E56-DE0C-51E8-A803-3C9423073F30</object-id><object-id xmlns:xlink="http://www.w3.org/1999/xlink" content-type="doi" xlink:type="simple">10.3897/BDJ.13.e152100.figure1</object-id><label>Figure 1.</label><caption><p><italic><tp:taxon-name><tp:taxon-name-part taxon-name-part-type="genus" reg="Sinopoda">Sinopoda</tp:taxon-name-part><tp:taxon-name-part taxon-name-part-type="species" reg="curva">curva</tp:taxon-name-part></tp:taxon-name></italic> Zhong, Jäger, Chen &amp; Liu, 2019 from Wuyishan National Nature Reserve. female, epigyne (<bold>A–C</bold>) and habitus (<bold>D, E</bold>). <bold>A</bold> intact, ventral; <bold>B</bold> cleared and macerated, ventral; <bold>C</bold> cleared and macerated, dorsal; <bold>D</bold> dorsal; <bold>E</bold> ventral. Abbreviations: AB = anterior band; amLL = anterior margin of lateral lobes; FD = fertilisation duct; GA = glandular appendage; ID = internal duct; LL = lateral lobe; LF = lobal fovea; LS = lobal septum; MS = membranous sac; pmLL = posterior margin of lateral lobes; PP = posterior part of spermathecae. Scale bars: 0.5 mm (equal for <bold>A–C</bold>); 5 mm (equal for <bold>D</bold> and <bold>E</bold>).</p></caption><graphic xmlns:xlink="http://www.w3.org/1999/xlink" xlink:href="bdj-13-e152100-g001.jpg" position="float" id="oo_1281658.jpg" orientation="portrait" xlink:type="simple"><uri content-type="original_file" xlink:type="simple">https://binary.pensoft.net/fig/1281658</uri></graphic></fig><fig id="F12654433" position="float" orientation="portrait"><object-id xmlns:xlink="http://www.w3.org/1999/xlink" content-type="arpha" xlink:type="simple">88F2396A-69BD-5932-8B61-6FFE062E17E6</object-id><object-id xmlns:xlink="http://www.w3.org/1999/xlink" content-type="doi" xlink:type="simple">10.3897/BDJ.13.e152100.figure2</object-id><label>Figure 2.</label><caption><p><italic><tp:taxon-name><tp:taxon-name-part taxon-name-part-type="genus" reg="Sinopoda">Sinopoda</tp:taxon-name-part><tp:taxon-name-part taxon-name-part-type="species" reg="curva">curva</tp:taxon-name-part></tp:taxon-name></italic> Zhong, Jäger, Chen &amp; Liu, 2019 from Wuyishan National Nature Reserve. male, palpal bulb (<bold>A–C</bold>) and habitus (<bold>D, E</bold>). <bold>A</bold> prolateral; <bold>B</bold> ventral; <bold>C</bold> retrolateral; <bold>D</bold> dorsal; <bold>E</bold> ventral. Abbreviations: C = conductor; EA = embolic apophysis; EB = embolic base; Em = embolus; ET = embolic tip; Sp = spermophor; St = subtegulum; T = tegulum. Scale bars: 1 mm (equal for <bold>A–C</bold>); 5 mm (equal for <bold>D</bold> and <bold>E</bold>).</p></caption><graphic xmlns:xlink="http://www.w3.org/1999/xlink" xlink:href="bdj-13-e152100-g002.jpg" position="float" id="oo_1265287.jpg" orientation="portrait" xlink:type="simple"><uri content-type="original_file" xlink:type="simple">https://binary.pensoft.net/fig/1265287</uri></graphic></fig><fig id="F12654429" position="float" orientation="portrait"><object-id xmlns:xlink="http://www.w3.org/1999/xlink" content-type="arpha" xlink:type="simple">9E22DEC0-97A6-50FB-9D62-A254830F1306</object-id><object-id xmlns:xlink="http://www.w3.org/1999/xlink" content-type="doi" xlink:type="simple">10.3897/BDJ.13.e152100.figure3</object-id><label>Figure 3.</label><caption><p>Male palp of <italic><tp:taxon-name><tp:taxon-name-part taxon-name-part-type="genus" reg="Sinopoda">Sinopoda</tp:taxon-name-part><tp:taxon-name-part taxon-name-part-type="species" reg="curva">curva</tp:taxon-name-part></tp:taxon-name></italic> Zhong, Jäger, Chen &amp; Liu, 2019 from Wuyishan National Nature Reserve. <bold>A</bold> ventral; <bold>B</bold> dorsal. Abbreviations: C = conductor; CB = cymbial bulge; Cy = cymbium; dRTA = dorsal branch of RTA; EA = embolic apophysis; EB = embolic base; Em = embolus; ET = embolic tip; Sp = spermophor; St = subtegulum; T = tegulum; Ti = palpal tibia; vRTA = ventral part of RTA. Scale bar: 1 mm (equal for <bold>A</bold> and <bold>B</bold>).</p></caption><graphic xmlns:xlink="http://www.w3.org/1999/xlink" xlink:href="bdj-13-e152100-g003.jpg" position="float" id="oo_1265285.jpg" orientation="portrait" xlink:type="simple"><uri content-type="original_file" xlink:type="simple">https://binary.pensoft.net/fig/1265285</uri></graphic></fig><fig id="F12654431" position="float" orientation="portrait"><object-id xmlns:xlink="http://www.w3.org/1999/xlink" content-type="arpha" xlink:type="simple">55A78BD1-C7D9-5EAB-ABC4-6EAD7042592E</object-id><object-id xmlns:xlink="http://www.w3.org/1999/xlink" content-type="doi" xlink:type="simple">10.3897/BDJ.13.e152100.figure4</object-id><label>Figure 4.</label><caption><p>Male palp of <italic><tp:taxon-name><tp:taxon-name-part taxon-name-part-type="genus" reg="Sinopoda">Sinopoda</tp:taxon-name-part><tp:taxon-name-part taxon-name-part-type="species" reg="curva">curva</tp:taxon-name-part></tp:taxon-name></italic> Zhong, Jäger, Chen &amp; Liu, 2019 from Wuyishan National Nature Reserve. <bold>A</bold> prolateral; <bold>B</bold> retrolateral. Abbreviations: C = conductor; CB = cymbial bulge; Cy = cymbium; dRTA = dorsal branch of RTA; EA = embolic apophysis; EB = embolic base; Em = embolus; ET = embolic tip; Sp = spermophor; St = subtegulum; T = tegulum; Ti = palpal tibia; vRTA = ventral part of RTA. Scale bar: 1 mm (equal for <bold>A</bold> and <bold>B</bold>).</p></caption><graphic xmlns:xlink="http://www.w3.org/1999/xlink" xlink:href="bdj-13-e152100-g004.jpg" position="float" id="oo_1265286.jpg" orientation="portrait" xlink:type="simple"><uri content-type="original_file" xlink:type="simple">https://binary.pensoft.net/fig/1265286</uri></graphic></fig><fig id="F12654425" position="float" orientation="portrait"><object-id xmlns:xlink="http://www.w3.org/1999/xlink" content-type="arpha" xlink:type="simple">FD05C055-24B1-5C0C-8135-15F2E87D5E62</object-id><object-id xmlns:xlink="http://www.w3.org/1999/xlink" content-type="doi" xlink:type="simple">10.3897/BDJ.13.e152100.figure5</object-id><label>Figure 5.</label><caption><p>Distribution records of <italic><tp:taxon-name><tp:taxon-name-part taxon-name-part-type="genus" reg="Sinopoda">Sinopoda</tp:taxon-name-part><tp:taxon-name-part taxon-name-part-type="species" reg="curva">curva</tp:taxon-name-part></tp:taxon-name></italic> Zhong, Jäger, Chen &amp; Liu, 2019.</p></caption><graphic xmlns:xlink="http://www.w3.org/1999/xlink" xlink:href="bdj-13-e152100-g005.jpg" position="float" id="oo_1281667.jpg" orientation="portrait" xlink:type="simple"><uri content-type="original_file" xlink:type="simple">https://binary.pensoft.net/fig/1281667</uri></graphic></fig></tp:treatment-sec><ref-list><ref id="B12654378"><element-citation xmlns:xlink="http://www.w3.org/1999/xlink" publication-type="article" xlink:type="simple"><person-group person-group-type="author"><name name-style="western"><surname>Zhong</surname><given-names>Yang</given-names></name><name name-style="western"><surname>Jäger</surname><given-names>Peter</given-names></name><name name-style="western"><surname>Chen</surname><given-names>Jian</given-names></name><name name-style="western"><surname>Liu</surname><given-names>Jie</given-names></name></person-group><year>2019</year><article-title>Taxonomic study of <italic><tp:taxon-name><tp:taxon-name-part taxon-name-part-type="genus" reg="Sinopoda">Sinopoda</tp:taxon-name-part></tp:taxon-name></italic> spiders from China (<tp:taxon-name><tp:taxon-name-part taxon-name-part-type="order">Araneae</tp:taxon-name-part></tp:taxon-name>: <tp:taxon-name><tp:taxon-name-part taxon-name-part-type="family">Sparassidae</tp:taxon-name-part></tp:taxon-name>)</article-title><source>Zootaxa</source><volume>4607</volume><issue>1</issue><fpage>1</fpage><lpage>81</lpage><pub-id pub-id-type="doi">10.11646/zootaxa.4607.1.1</pub-id></element-citation></ref><ref id="B12654294"><element-citation xmlns:xlink="http://www.w3.org/1999/xlink" publication-type="article" xlink:type="simple"><person-group person-group-type="author"><name name-style="western"><surname>Grall</surname><given-names>E.</given-names></name><name name-style="western"><surname>Jäger</surname><given-names>P.</given-names></name></person-group><year>2020</year><article-title>Forty-seven new species of <italic><tp:taxon-name><tp:taxon-name-part taxon-name-part-type="genus" reg="Sinopoda">Sinopoda</tp:taxon-name-part></tp:taxon-name></italic> from Asia with a considerable extension of the distribution range to the South and description of a new species group (<tp:taxon-name><tp:taxon-name-part taxon-name-part-type="family">Sparassidae</tp:taxon-name-part></tp:taxon-name>: <tp:taxon-name><tp:taxon-name-part taxon-name-part-type="subfamily">Heteropodinae</tp:taxon-name-part></tp:taxon-name>)</article-title><source>Zootaxa</source><volume>4797</volume><issue>1</issue><fpage>1</fpage><lpage>101</lpage><pub-id pub-id-type="doi">10.11646/zootaxa.4797.1.1</pub-id></element-citation></ref></ref-list></tp:taxon-treatment>
